# Supplementary material for: Structural Features and Anti-Inflammatory Activity of a Low-Molecular-Weight Oligosaccharide Fraction from Lotus Bee Pollen
Source: Foods. 2026 Jul 16;15(14):2512. doi: 10.3390/foods15142512 (PMC13409687; doi:10.3390/foods15142512)
Supplement: Supplementary file 1 [file foods-15-02512-s001.zip]

Archive with 1 entries (1 files):
- foods-4408472-supplementary.pdf
